# Supplementary material for: Engineered Peptides Enable Biomimetic Route for Collagen Intrafibrillar Mineralization
Source: Int J Mol Sci. 2023 Mar 28;24(7):6355. doi: 10.3390/ijms24076355 (PMC10093982; doi:10.3390/ijms24076355)
Supplement: Supplementary file 1 [file ijms-24-06355-s001.zip]

Archive with 1 entries (1 files):
- ijms-2162306-supplementary.pdf
